# Supplementary material for: The Relationship Between Electrocardiographic Findings and Cardiac Magnetic Resonance Results in Patients with Acute Myocarditis: A Retrospective Analysis
Source: Medicina (Kaunas). 2025 Aug 11;61(8):1444. doi: 10.3390/medicina61081444 (PMC12388294; doi:10.3390/medicina61081444)
Supplement: Supplementary file 1 [file medicina-61-01444-s001.zip]

Archive with 1 entries (1 files):
- medicina-3714358-supplementary.pdf
